# Supplementary material for: Overexpression of CDC20 Confer a Poorer Prognosis in Bladder Cancer Identified by Gene Co-Expression Network Analysis
Source: Diagnostics (Basel). 2025 Nov 27;15(23):3016. doi: 10.3390/diagnostics15233016 (PMC12691489; doi:10.3390/diagnostics15233016)
Supplement: Supplementary file 1 [file diagnostics-15-03016-s001.zip]

Archive with 5 entries (5 files):
- Supplementary File 1-FigureS1-Microscopy.zip
- Supplementary File 2-TableS1Reagents.pdf
- Supplementary File 3-Table S2PCR data.xlsx
- Supplementary File 4-TableS3.pdf
- Supplementary File 5-TableS4.pdf
