# Supplementary material for: Overexpression of CDC20 Confer a Poorer Prognosis in Bladder Cancer Identified by Gene Co-Expression Network Analysis
Source: Diagnostics (Basel). 2025 Nov 27;15(23):3016. doi: 10.3390/diagnostics15233016 (PMC12691489; doi:10.3390/diagnostics15233016)
Supplement: Supplementary file 1 [file diagnostics-15-03016-s001.zip › Supplementary File 3-Table S2PCR data.xlsx]

## Sheet: PRC1
Include	Color	Pos	Name	Cp
TRUE	255	A1	BIU87	16.64	16.5233	0.125831	5.39333	0.18	0.882703
TRUE	255	A2	BIU87	16.54
TRUE	255	A3	BIU87	16.39
TRUE	255	C1	EJ	18.61	17.94	0.587963	4.66	-0.553333	1.46747
TRUE	255	C2	EJ	17.7
TRUE	255	C3	EJ	17.51
TRUE	255	E1	T24	16.96	16.5333	0.544549	2.92667	-2.28667	4.87927
TRUE	255	E2	T24	16.72
TRUE	255	E3	T24	15.92
TRUE	255	G1	SV-HUC	19.85	19.03	0.735119	5.21333
TRUE	255	G2	SV-HUC	18.81
TRUE	255	G3	SV-HUC	18.43
TRUE	255	I1	BIU87	11.85	11.13	0.651844
TRUE	255	I2	BIU87	10.96
TRUE	255	I3	BIU87	10.58
TRUE	255	K1	EJ	13.95	13.28	0.707602
TRUE	255	K2	EJ	13.35
TRUE	255	K3	EJ	12.54
TRUE	255	M1	T24	14.55	13.6067	0.920887
TRUE	255	M2	T24	13.56
TRUE	255	M3	T24	12.71
TRUE	255	O1	SV-HUC	14.46	13.8167	0.568888
TRUE	255	O2	SV-HUC	13.61
TRUE	255	O3	SV-HUC	13.38
